# Supplementary material for: Unraveling Molecular Mechanisms of THAP1 Missense Mutations in DYT6 Dystonia
Source: J Mol Neurosci. 2020 Feb 28;70(7):999–1008. doi: 10.1007/s12031-020-01490-2 (PMC7334247; doi:10.1007/s12031-020-01490-2)
Supplement: Supplementary file 2 — (XLS 146 kb) [file 12031_2020_1490_MOESM2_ESM.xls]

## Sheet: wt vs. Empty vec
ID	Gene Symbol	Gene Title	P.Value	adj.P.Val	WT vs. Empty (Log2)
11716631_s_at	SERPINB2	serpin peptidase inhibitor, clade B (ovalbumin), member 2	8.12297e-05	0.0062054	5.44732
11716384_at	CCL2	chemokine (C-C motif) ligand 2	1.8747e-08	3.45567e-05	5.3483
11721736_s_at	TNFRSF19	tumor necrosis factor receptor superfamily, member 19	5.11766e-07	0.000249056	4.88249
11723338_a_at	PDGFC	platelet derived growth factor C	0.000200972	0.00985313	3.91156
11755374_a_at	HERC5	hect domain and RLD 5	7.02237e-07	0.000317768	3.70672
11755772_a_at	FOXO1	forkhead box O1	2.79934e-05	0.00334586	3.49471
11719899_at	AG2	protein Ag2 homolog	4.92253e-05	0.00481549	3.38855
11733000_at	ICAM1	intercellular adhesion molecule 1	2.32694e-07	0.00018771	3.22798
11732712_a_at	FST	follistatin	1.01909e-05	0.00177604	3.16461
11747042_a_at	CNTNAP2	contactin associated protein-like 2	6.65406e-07	0.000306479	3.05479
11738888_x_at	MICA	MHC class I polypeptide-related sequence A	4.20152e-07	0.000230574	2.87569
11719692_a_at	RARRES3	retinoic acid receptor responder (tazarotene induced) 3	1.95898e-05	0.00268766	2.73477
11755908_s_at	IGSF3	immunoglobulin superfamily, member 3	7.9854e-07	0.000343279	2.68663
11724372_at	ANXA10	annexin A10	0.000318228	0.0128855	2.51119
11755823_a_at	SYT9	synaptotagmin IX	5.39102e-06	0.00111241	2.48877
11718841_s_at	IL8	interleukin 8	0.00207237	0.0380774	2.45041
11717327_at	KLF9	Kruppel-like factor 9	0.00065443	0.0193575	2.43776
11757473_x_at	NSUN5	NOP2/Sun domain family, member 5	2.54312e-11	1.31189e-07	2.43726
11731775_a_at	EMR1	egf-like module containing, mucin-like, hormone receptor-like 1	7.52115e-05	0.00595802	2.41989
11751205_a_at	DOK5	docking protein 5	3.43206e-06	0.000859448	2.40288
11754375_s_at	SNX10	sorting nexin 10	5.11326e-06	0.00108104	2.35888
11755905_a_at	ST8SIA5	ST8 alpha-N-acetyl-neuraminide alpha-2,8-sialyltransferase 5	6.77733e-05	0.00564593	2.3586
11751780_a_at	AGA	aspartylglucosaminidase	0.000213058	0.0101018	2.34893
11728935_at	C11orf41	chromosome 11 open reading frame 41	4.92098e-05	0.00481549	2.3272
11747926_s_at	IFI16	interferon, gamma-inducible protein 16	2.79733e-07	0.000198334	2.27547
11749016_a_at	AMPD3	adenosine monophosphate deaminase 3	0.00221348	0.0393468	2.26386
11750279_a_at	STC1	stanniocalcin 1	7.5304e-05	0.00595802	2.21997
11731082_at	RNF144B	ring finger protein 144B	0.000601735	0.0184766	2.214
11715950_a_at	KCTD12	potassium channel tetramerisation domain containing 12	4.52052e-05	0.00462689	2.17947
11743577_s_at	CPE	carboxypeptidase E	0.000293228	0.0122979	2.1539
11762406_s_at	GBP7	guanylate binding protein 7	3.09537e-05	0.0035327	2.14705
11747162_a_at	FLT1	fms-related tyrosine kinase 1 (vascular endothelial growth factor/vascular permeability factor receptor)	1.74669e-05	0.0024819	2.12789
11735623_a_at	PSMB9	proteasome (prosome, macropain) subunit, beta type, 9 (large multifunctional peptidase 2)	3.24959e-05	0.0036442	2.12289
11755966_x_at	HLA-B	major histocompatibility complex, class I, B	0.000454041	0.0154093	2.03244
11719898_s_at	HBEGF	heparin-binding EGF-like growth factor	0.00192421	0.0367911	2.00939
11758100_s_at	C1S	complement component 1, s subcomponent	0.000144795	0.00832182	1.92108
11725255_a_at	IL15	interleukin 15	1.3468e-05	0.00210859	1.91633
11720558_a_at	GEM	GTP binding protein overexpressed in skeletal muscle	0.000133811	0.00809311	1.82052
11716733_at	IRF1	interferon regulatory factor 1	9.194e-05	0.00658944	1.78684
11755822_a_at	TDO2	tryptophan 2,3-dioxygenase	3.38579e-05	0.00376421	1.7647
11724828_at	CCL20	chemokine (C-C motif) ligand 20	4.99078e-06	0.00106456	1.74266
11721700_a_at	RERG	RAS-like, estrogen-regulated, growth inhibitor	0.00323428	0.0488642	1.72075
11751652_x_at	PLSCR1	phospholipid scramblase 1	0.00216848	0.0389496	1.71187
11722242_at	TSPAN12	tetraspanin 12	0.000101642	0.00710477	1.69674
11733951_at	GBP4	guanylate binding protein 4	0.00241771	0.0416289	1.68323
11715915_a_at	CD44	CD44 molecule (Indian blood group)	0.000987384	0.0247018	1.67332
11742471_a_at	AR	androgen receptor	0.000115742	0.00763514	1.6616
11736273_a_at	TLR2	toll-like receptor 2	5.90904e-05	0.00538218	1.63248
11720146_a_at	DAPK1	death-associated protein kinase 1	0.000869993	0.0230862	1.61286
11717958_s_at	PATL1	protein associated with topoisomerase II homolog 1 (yeast)	3.13196e-05	0.00355871	1.59256
11726392_at	GIMAP2	GTPase, IMAP family member 2	2.78445e-05	0.00334586	1.5637
11736559_a_at	MAP2	microtubule-associated protein 2	0.0018206	0.0354674	1.56077
11728906_s_at	SATB2	SATB homeobox 2	9.51333e-05	0.00675971	1.55644
11728413_at	SERPINB8	serpin peptidase inhibitor, clade B (ovalbumin), member 8	0.00204503	0.0378118	1.53986
11721705_at	COL7A1	collagen, type VII, alpha 1	0.000522345	0.0168832	1.4922
11726727_a_at	OBFC2A	oligonucleotide/oligosaccharide-binding fold containing 2A	0.000207173	0.0099817	1.4914
11756806_a_at	ISG20	interferon stimulated exonuclease gene 20kDa	0.0021384	0.038716	1.48868
11758924_x_at	SOD2	superoxide dismutase 2, mitochondrial	4.0337e-06	0.000954507	1.46311
11723623_s_at	TRIM21	tripartite motif-containing 21	0.000462063	0.0155995	1.45341
11723128_a_at	HERC6	hect domain and RLD 6	9.81341e-05	0.00689693	1.44723
11729644_a_at	GPX8	glutathione peroxidase 8 (putative)	0.000122059	0.00773532	1.44144
11733997_a_at	SERPINB7	serpin peptidase inhibitor, clade B (ovalbumin), member 7	0.00128697	0.0284445	1.4372
11723448_x_at	MALL	mal, T-cell differentiation protein-like	0.000207815	0.0099817	1.42198
11726103_a_at	PPP2R3A	protein phosphatase 2 (formerly 2A), regulatory subunit B'', alpha	0.000334702	0.0133019	1.42155
11746094_a_at	MPP4	membrane protein, palmitoylated 4 (MAGUK p55 subfamily member 4)	0.00299306	0.0465061	1.41314
11750749_a_at	BCL6	B-cell CLL/lymphoma 6	0.00247011	0.0419457	1.40848
11722348_a_at	REPS2	RALBP1 associated Eps domain containing 2	0.000358333	0.0137333	1.40832
11757351_a_at	TAP1	transporter 1, ATP-binding cassette, sub-family B (MDR/TAP)	0.000186112	0.00950574	1.40067
11715167_at	ARHGAP22	Rho GTPase activating protein 22	0.000507147	0.0166273	1.39657
11753618_a_at	ADM	adrenomedullin	0.00161733	0.0332015	1.3965
11757624_s_at	PARP12	poly (ADP-ribose) polymerase family, member 12	0.00217657	0.038972	1.38989
11722141_at	RELB	v-rel reticuloendotheliosis viral oncogene homolog B	0.000182693	0.00941761	1.3789
11758602_at	THSD4	thrombospondin, type I, domain containing 4	0.0019667	0.0371084	1.37594
11728918_at	TIGD2	tigger transposable element derived 2	2.80838e-07	0.000198334	1.36986
11731446_s_at	SNCA	synuclein, alpha (non A4 component of amyloid precursor)	4.89325e-07	0.000242715	1.35569
11733240_at	IRAK2	interleukin-1 receptor-associated kinase 2	0.00034474	0.0134522	1.35189
11717542_a_at	NFKB1	nuclear factor of kappa light polypeptide gene enhancer in B-cells 1	1.4182e-05	0.00215174	1.35008
11742701_x_at	C1R	complement component 1, r subcomponent	0.00161132	0.033169	1.33484
11719447_s_at	GBP2	guanylate binding protein 2, interferon-inducible	0.000872137	0.0230955	1.33195
11755109_a_at	CYFIP2	cytoplasmic FMR1 interacting protein 2	0.00275827	0.0446885	1.3087
11724128_a_at	FAM65C	family with sequence similarity 65, member C	6.6168e-05	0.00561405	1.29892
11724357_a_at	MYO5A	myosin VA (heavy chain 12, myoxin)	9.89114e-06	0.00174582	1.29672
11722861_s_at	TRIM2	tripartite motif-containing 2	0.00114874	0.0268168	1.2729
11722255_a_at	RRAD	Ras-related associated with diabetes	0.000119533	0.00769253	1.26069
11735385_s_at	DACT1	dapper, antagonist of beta-catenin, homolog 1 (Xenopus laevis)	1.77217e-06	0.000550719	1.26032
11750424_s_at	FOXP1	forkhead box P1	2.45098e-06	0.000702423	1.24605
11733906_a_at	THAP1	THAP domain containing, apoptosis associated protein 1	1.40073e-05	0.00213781	1.24058
11757622_s_at	TSPYL5	TSPY-like 5	4.99406e-06	0.00106456	1.23948
11752577_at	FTH1	ferritin, heavy polypeptide 1	0.000381049	0.0139608	1.22914
11731539_at	SESTD1	SEC14 and spectrin domains 1	0.00291942	0.0460118	1.20132
11741104_s_at	CPEB1	cytoplasmic polyadenylation element binding protein 1	3.51231e-05	0.0038715	1.20118
11720975_a_at	WIPF2	WAS/WASL interacting protein family, member 2	1.51911e-06	0.000508863	1.19017
11740078_at	RGS17	regulator of G-protein signaling 17	0.000141138	0.00827069	1.18536
11758064_s_at	FZD8	frizzled homolog 8 (Drosophila)	0.00200558	0.0374612	1.16975
11718288_at	UBL3	ubiquitin-like 3	0.00119902	0.0273927	1.16263
11764029_at	CEBPD	CCAAT/enhancer binding protein (C/EBP), delta	0.00203593	0.0377029	1.15776
11736394_x_at	IL32	interleukin 32	2.50085e-05	0.00314284	1.15329
11721842_a_at	GLIPR1	GLI pathogenesis-related 1	0.000164036	0.00886626	1.14146
11717686_a_at	JAK1	Janus kinase 1	9.00988e-06	0.00162512	1.13938
11723050_a_at	HSPA6	heat shock 70kDa protein 6 (HSP70B')	0.000508853	0.0166348	1.13173
11750080_a_at	DDB2	damage-specific DNA binding protein 2, 48kDa	0.000225818	0.010457	1.11634
11720780_a_at	KIAA1324	KIAA1324	0.00279833	0.0449143	1.1121
11762571_a_at	GNPDA2	glucosamine-6-phosphate deaminase 2	1.06834e-06	0.000430557	1.10901
11743784_a_at	KIAA1462	KIAA1462	3.51061e-05	0.0038715	1.10706
11719818_at	PIP	prolactin-induced protein	2.04081e-05	0.00275595	1.1033
11730296_a_at	TLR3	toll-like receptor 3	0.000174113	0.0091641	1.10292
11726329_x_at	GBP1	guanylate binding protein 1, interferon-inducible, 67kDa	0.000675259	0.0198565	1.0858
11742922_at	LAPTM5	lysosomal protein transmembrane 5	0.000122467	0.00774216	1.07526
11716705_at	TRIM44	tripartite motif-containing 44	5.8173e-05	0.00535878	1.07372
11758031_s_at	BHLHE41	basic helix-loop-helix family, member e41	0.000196695	0.0098025	1.07274
11720340_a_at	STX1A	syntaxin 1A (brain)	0.001772	0.0349695	1.06916
11731613_a_at	RHEBL1	Ras homolog enriched in brain like 1	0.00216414	0.0389001	1.06879
11744915_a_at	NEGR1	neuronal growth regulator 1	0.000147193	0.00838091	1.06812
11757894_x_at	NFKBIA	nuclear factor of kappa light polypeptide gene enhancer in B-cells inhibitor, alpha	0.000753434	0.0210774	1.05805
11728376_s_at	NMU	neuromedin U	0.000141282	0.00827069	1.04051
11736098_a_at	CDK20	cyclin-dependent kinase 20	8.09251e-05	0.0062054	1.02884
11726040_at	STK17B	serine/threonine kinase 17b	0.00123903	0.028009	1.01984
11742939_a_at	UBE2D3	ubiquitin-conjugating enzyme E2D 3 (UBC4/5 homolog, yeast)	1.13485e-05	0.00192749	1.01103
11723095_a_at	CYLD	cylindromatosis (turban tumor syndrome)	0.000626964	0.0188257	1.01048
11743169_a_at	LPXN	leupaxin	0.00224006	0.0397099	1.00822
11759566_a_at	NPL	N-acetylneuraminate pyruvate lyase (dihydrodipicolinate synthase)	0.00074405	0.0209512	1.00571
11729802_at	EIF1AD	eukaryotic translation initiation factor 1A domain containing	5.5135e-06	0.00112865	1.00537
11722940_a_at	SRGAP2	SLIT-ROBO Rho GTPase activating protein 2	0.00147474	0.0311787	1.00106
11715807_a_at	STARD10	StAR-related lipid transfer (START) domain containing 10	0.00112931	0.0266498	0.991509
11719154_a_at	DRAM1	DNA-damage regulated autophagy modulator 1	0.000244858	0.0110028	0.978859
11720062_s_at	IER3	immediate early response 3	1.76452e-05	0.00248701	0.968064
11735110_at	FBXO3	F-box protein 3	0.000235115	0.0107048	0.961134
11757682_a_at	CYB5R2	cytochrome b5 reductase 2	0.000296558	0.0123812	0.953425
11721501_x_at	SWAP70	SWAP switching B-cell complex 70kDa subunit	0.000300289	0.0124324	0.935626
11739212_a_at	C11orf46	chromosome 11 open reading frame 46	0.00012952	0.0079921	0.925097
11763403_a_at	CELF1	CUGBP, Elav-like family member 1	5.81614e-05	0.00535878	0.924174
11740347_x_at	NRG1	neuregulin 1	0.000282868	0.0120396	0.922585
11748826_a_at	PACSIN3	protein kinase C and casein kinase substrate in neurons 3	0.0022842	0.0401611	0.921325
11743095_at	TMEM65	transmembrane protein 65	0.00275808	0.0446885	0.912842
11720957_a_at	IKBKE	inhibitor of kappa light polypeptide gene enhancer in B-cells, kinase epsilon	0.000724685	0.0206084	0.912051
11759714_at	ANGEL2	angel homolog 2 (Drosophila)	0.000239278	0.0108275	0.900695
11723059_a_at	TAP2	transporter 2, ATP-binding cassette, sub-family B (MDR/TAP)	0.000367385	0.0137757	0.900623
11759959_s_at	SCLT1	sodium channel and clathrin linker 1	0.000664701	0.0196388	0.899145
11720914_x_at	ACP2	acid phosphatase 2, lysosomal	0.000189243	0.00962752	0.896936
11725155_at	FJX1	four jointed box 1 (Drosophila)	9.02075e-05	0.00655415	0.891764
11723758_a_at	ZFR	zinc finger RNA binding protein	0.00320064	0.0487388	0.88773
11720979_a_at	ALKBH3	alkB, alkylation repair homolog 3 (E. coli)	0.000994927	0.0248424	0.880709
11727565_a_at	TNFSF13B	tumor necrosis factor (ligand) superfamily, member 13b	0.0003761	0.0138979	0.877579
11720682_at	TIFA	TRAF-interacting protein with forkhead-associated domain	0.000238428	0.010808	0.876837
11726805_s_at	PTPMT1	protein tyrosine phosphatase, mitochondrial 1	4.71076e-05	0.00470438	0.876675
11733584_a_at	TM4SF19	transmembrane 4 L six family member 19	1.34888e-05	0.00210859	0.875785
11715388_s_at	CDKN1A	cyclin-dependent kinase inhibitor 1A (p21, Cip1)	0.00014576	0.00833613	0.872585
11731464_at	CPM	carboxypeptidase M	0.000538416	0.0172299	0.863998
11750133_x_at	TNIP1	TNFAIP3 interacting protein 1	0.000196747	0.0098025	0.863711
11723492_a_at	ARHGEF3	Rho guanine nucleotide exchange factor (GEF) 3	0.00275819	0.0446885	0.859143
11727476_s_at	SAP30	Sin3A-associated protein, 30kDa	0.000203933	0.0099143	0.859103
11757113_a_at	SNHG1	small nucleolar RNA host gene 1 (non-protein coding)	0.000473429	0.0158381	0.857681
11725746_a_at	PITPNC1	phosphatidylinositol transfer protein, cytoplasmic 1	7.95874e-07	0.000343279	0.853095
11723906_a_at	ZNF75A	zinc finger protein 75a	0.000132651	0.00808859	0.850643
11719534_a_at	STX3	syntaxin 3	0.000379693	0.0139506	0.849225
11718465_s_at	NCK2	NCK adaptor protein 2	1.46778e-06	0.000508863	0.845032
11758377_s_at	TLR1	toll-like receptor 1	0.0032536	0.0490187	0.841006
11731605_s_at	HSD17B12	hydroxysteroid (17-beta) dehydrogenase 12	0.00122121	0.0277521	0.837324
11755313_x_at	ZNF559	zinc finger protein 559	2.52292e-05	0.00314366	0.834173
11717548_a_at	BTBD10	BTB (POZ) domain containing 10	8.94766e-05	0.00655415	0.832008
11726260_a_at	RNF141	ring finger protein 141	0.00222074	0.0394215	0.831601
11740135_s_at	USP40	ubiquitin specific peptidase 40	1.05382e-05	0.00182424	0.830974
11724051_at	TRIM68	tripartite motif-containing 68	0.000386083	0.0139953	0.824473
11733664_x_at	ARHGAP11A	Rho GTPase activating protein 11A	0.00295804	0.0462685	0.823819
11743954_a_at	EHBP1L1	EH domain binding protein 1-like 1	0.00096177	0.0242729	0.822998
11764071_s_at	C2orf3	chromosome 2 open reading frame 3	0.000316671	0.0128702	0.82203
11746625_a_at	GTF2H1	general transcription factor IIH, polypeptide 1, 62kDa	5.86435e-05	0.00538218	0.814402
11735165_s_at	OSBPL5	oxysterol binding protein-like 5	0.000138996	0.00824164	0.810892
11721994_s_at	UBE2L6	ubiquitin-conjugating enzyme E2L 6	0.000160834	0.00878899	0.808109
11745909_a_at	C11orf17	chromosome 11 open reading frame 17	5.97412e-05	0.00538778	0.806497
11740146_a_at	RG9MTD2	RNA (guanine-9-) methyltransferase domain containing 2	0.000611603	0.0186517	0.80642
11753152_x_at	CFLAR	CASP8 and FADD-like apoptosis regulator	0.000601042	0.0184766	0.805331
11759455_s_at	TUBB4Q /// TUBB8 /// TUBBP5	tubulin, beta polypeptide 4, member Q /// tubulin, beta 8 /// tubulin, beta pseudogene 5	0.00195232	0.0369969	0.802924
11722069_a_at	SKA1	spindle and kinetochore associated complex subunit 1	0.000520829	0.0168832	0.800961
11750084_a_at	FAM69A	family with sequence similarity 69, member A	0.000316175	0.0128702	-0.807294
11739951_a_at	GFOD1	glucose-fructose oxidoreductase domain containing 1	0.000703135	0.0202863	-0.812125
11748399_s_at	VCL	vinculin	0.00245139	0.0418733	-0.812357
11759217_at	WNT3	wingless-type MMTV integration site family, member 3	0.00110898	0.0264136	-0.819448
11744315_at	SGK223	homolog of rat pragma of Rnd2	3.30466e-05	0.00368992	-0.823212
11730103_at	SCN9A	sodium channel, voltage-gated, type IX, alpha subunit	0.00165995	0.0336359	-0.832835
11754786_s_at	MXRA8	matrix-remodelling associated 8	0.000634346	0.0189591	-0.840366
11746262_a_at	MAPK12	mitogen-activated protein kinase 12	0.00090912	0.0235195	-0.842179
11715350_a_at	COL1A1	collagen, type I, alpha 1	0.00108904	0.0261145	-0.846769
11758692_s_at	TRIM24	tripartite motif-containing 24	0.000959904	0.0242496	-0.848576
11727938_s_at	SEMA3B	sema domain, immunoglobulin domain (Ig), short basic domain, secreted, (semaphorin) 3B	0.00151734	0.0318444	-0.856274
11722224_at	NPR1	natriuretic peptide receptor A/guanylate cyclase A (atrionatriuretic peptide receptor A)	0.000917148	0.0236465	-0.861648
11748981_a_at	NAT1	N-acetyltransferase 1 (arylamine N-acetyltransferase)	0.000312824	0.0127669	-0.862878
11726365_a_at	ERICH1	glutamate-rich 1	0.00200784	0.0374612	-0.863546
11725737_s_at	UBR3	ubiquitin protein ligase E3 component n-recognin 3 (putative)	0.000199527	0.00982139	-0.864016
11739767_a_at	PTPRE	protein tyrosine phosphatase, receptor type, E	0.000648518	0.0192598	-0.872771
11732773_at	CCDC57	coiled-coil domain containing 57	0.00189724	0.0364103	-0.879811
11731722_a_at	ALDH3B1	aldehyde dehydrogenase 3 family, member B1	0.000201126	0.00985313	-0.883337
11720753_s_at	SDC2	syndecan 2	6.5519e-05	0.00560785	-0.884296
11723816_at	ARHGAP29	Rho GTPase activating protein 29	0.000331288	0.0132685	-0.884407
11743040_x_at	CRTAP	cartilage associated protein	3.00899e-05	0.00348031	-0.885294
11732056_a_at	SNRNP35	small nuclear ribonucleoprotein 35kDa (U11/U12)	0.00184959	0.0358157	-0.916857
11726419_at	RNF112	ring finger protein 112	0.00119263	0.0273894	-0.919574
11737766_at	TIGD1	tigger transposable element derived 1	4.73507e-05	0.00470438	-0.919876
11733547_a_at	HCN1	hyperpolarization activated cyclic nucleotide-gated potassium channel 1	9.81275e-05	0.00689693	-0.9244
11723265_a_at	C6orf64	chromosome 6 open reading frame 64	0.000443757	0.0151845	-0.937957
11727592_x_at	PSG5	pregnancy specific beta-1-glycoprotein 5	0.000177353	0.0092227	-0.948521
11727046_at	HPDL	4-hydroxyphenylpyruvate dioxygenase-like	0.000345563	0.0134639	-0.956732
11731690_a_at	PIK3C2G	phosphoinositide-3-kinase, class 2, gamma polypeptide	0.000944735	0.0240668	-0.961592
11740375_a_at	RGS10	regulator of G-protein signaling 10	2.13501e-05	0.0028096	-0.973177
11717986_a_at	APOC1	apolipoprotein C-I	1.17436e-06	0.000452092	-0.986287
11737464_a_at	IL11RA	interleukin 11 receptor, alpha	0.000928435	0.0237904	-0.987332
11740474_a_at	PTPRO	protein tyrosine phosphatase, receptor type, O	0.00160379	0.0330932	-1.00979
11740243_s_at	TOX	thymocyte selection-associated high mobility group box	0.000256704	0.0112797	-1.01188
11741109_a_at	ZNF57	zinc finger protein 57	0.0011068	0.0264086	-1.01516
11733085_a_at	ENO3	enolase 3 (beta, muscle)	0.0005945	0.018364	-1.0343
11735026_at	SPN	sialophorin	0.00156623	0.0325265	-1.04044
11727412_a_at	CLN8	ceroid-lipofuscinosis, neuronal 8 (epilepsy, progressive with mental retardation)	0.000419927	0.014617	-1.04715
11718779_at	S100A2	S100 calcium binding protein A2	1.72512e-06	0.000549333	-1.07185
11757849_s_at	PNMA2	paraneoplastic antigen MA2	2.91988e-06	0.000794684	-1.08163
11717132_s_at	AHNAK2	AHNAK nucleoprotein 2	1.74868e-05	0.0024819	-1.08462
11719096_at	CYB5B	cytochrome b5 type B (outer mitochondrial membrane)	0.000218288	0.0102555	-1.0858
11758573_s_at	MORC4	MORC family CW-type zinc finger 4	7.39642e-06	0.00139253	-1.08845
11735531_x_at	NPW	neuropeptide W	0.00130866	0.0287515	-1.10333
11715751_a_at	DPYSL3	dihydropyrimidinase-like 3	0.000480308	0.0160266	-1.10588
11720747_a_at	ADCY7	adenylate cyclase 7	0.00284385	0.0453412	-1.11675
11728619_a_at	SLC1A7	solute carrier family 1 (glutamate transporter), member 7	0.00106014	0.0257236	-1.15321
11747664_a_at	UBXN8	UBX domain protein 8	0.000675734	0.0198565	-1.15534
11716780_s_at	CLDN4	claudin 4	1.62468e-06	0.000523819	-1.16023
11726158_at	SPIN4	spindlin family, member 4	0.000373908	0.0138836	-1.174
11744282_at	PLBD1	phospholipase B domain containing 1	0.000641893	0.0191182	-1.18886
11744799_a_at	XRCC4	X-ray repair complementing defective repair in Chinese hamster cells 4	1.75844e-06	0.000550719	-1.19372
11750623_a_at	FILIP1L	filamin A interacting protein 1-like	1.36113e-05	0.00211492	-1.20166
11754546_a_at	TMEM25	transmembrane protein 25	0.00115796	0.0270047	-1.21112
11751454_x_at	MEST	mesoderm specific transcript homolog (mouse)	5.15613e-06	0.00108124	-1.21857
11743770_at	MAB21L1	mab-21-like 1 (C. elegans)	0.00123847	0.028009	-1.22891
11733823_at	AGPAT3	1-acylglycerol-3-phosphate O-acyltransferase 3	0.000507536	0.0166273	-1.23683
11722137_a_at	GUCY1A3	guanylate cyclase 1, soluble, alpha 3	0.000418319	0.0146004	-1.25217
11727067_a_at	SLIT3	slit homolog 3 (Drosophila)	6.22079e-06	0.00123425	-1.2965
11727088_a_at	DACH1	dachshund homolog 1 (Drosophila)	0.000274917	0.0118486	-1.33259
11731195_at	SEMA3D	sema domain, immunoglobulin domain (Ig), short basic domain, secreted, (semaphorin) 3D	4.62778e-05	0.00470438	-1.35618
11757437_s_at	PODN	podocan	1.56012e-05	0.00228638	-1.35868
11735326_at	MYH15	myosin, heavy chain 15	0.0002017	0.00985313	-1.38541
11718141_at	DKK1	dickkopf homolog 1 (Xenopus laevis)	0.000305524	0.0126086	-1.39319
11730753_at	AGPAT5	1-acylglycerol-3-phosphate O-acyltransferase 5 (lysophosphatidic acid acyltransferase, epsilon)	0.00318522	0.0485559	-1.40973
11759791_at	FILIP1	filamin A interacting protein 1	0.000199261	0.00982139	-1.48486
11744185_a_at	SIPA1L2	signal-induced proliferation-associated 1 like 2	4.30782e-06	0.000992068	-1.51455
11717275_s_at	COL5A1	collagen, type V, alpha 1	8.39931e-05	0.00626137	-1.52785
11729239_x_at	CSRP2	cysteine and glycine-rich protein 2	7.51857e-05	0.00595802	-1.56672
11722163_x_at	PLK2	polo-like kinase 2 (Drosophila)	6.92181e-05	0.00570397	-1.57336
11722855_at	PDGFD	platelet derived growth factor D	0.000142026	0.00827069	-1.58168
11733633_at	PLA2G3	phospholipase A2, group III	2.15194e-08	3.45567e-05	-1.67186
11724875_a_at	CD36	CD36 molecule (thrombospondin receptor)	2.75238e-05	0.00334586	-1.74483
11745191_a_at	TRIP6	thyroid hormone receptor interactor 6	2.9785e-06	0.000800256	-1.83669
11723535_at	PDGFRL	platelet-derived growth factor receptor-like	0.00261183	0.0433786	-1.83889
11720842_at	RHOD	ras homolog gene family, member D	8.76676e-08	8.77798e-05	-2.02245
11752263_a_at	FHAD1	forkhead-associated (FHA) phosphopeptide binding domain 1	2.24634e-06	0.000665976	-2.04181
11729507_a_at	NPAS3	neuronal PAS domain protein 3	0.000132396	0.00808859	-2.08917
11749912_x_at	IGFBP3	insulin-like growth factor binding protein 3	0.000716448	0.0204871	-2.09631
11755281_a_at	TGFBI	transforming growth factor, beta-induced, 68kDa	2.99889e-07	0.000198334	-2.14375
11742123_a_at	FBXL21	F-box and leucine-rich repeat protein 21 (gene/pseudogene)	4.0413e-05	0.00429167	-2.17013
11759254_at	TNFSF18	tumor necrosis factor (ligand) superfamily, member 18	0.000127326	0.00791355	-2.17433
11734739_a_at	PHYHIPL	phytanoyl-CoA 2-hydroxylase interacting protein-like	0.000437342	0.0150734	-2.38842
11729429_a_at	KIF26A	kinesin family member 26A	2.05867e-06	0.000617432	-2.39489
11723173_at	IL17RD	interleukin 17 receptor D	1.67065e-05	0.00242247	-2.4757
11731897_a_at	PTHLH	parathyroid hormone-like hormone	3.47438e-07	0.000213245	-2.58046
11738092_a_at	PDE9A	phosphodiesterase 9A	5.44767e-09	1.20851e-05	-2.58219
11722740_a_at	DDC	dopa decarboxylase (aromatic L-amino acid decarboxylase)	0.000217165	0.0102214	-2.59528
11756989_x_at	KRT8	keratin 8	1.3463e-06	0.000497117	-2.59995
11721846_a_at	MFAP5	microfibrillar associated protein 5	6.9315e-06	0.00134424	-2.65029
11725374_at	HAPLN1	hyaluronan and proteoglycan link protein 1	9.18875e-08	8.77798e-05	-2.7957
11733704_at	TMEM229A	transmembrane protein 229A	4.54565e-06	0.0010295	-2.83404
11761428_at	LRRC7	leucine rich repeat containing 7	4.42438e-05	0.00454654	-2.9061
11729128_at	CPA4	carboxypeptidase A4	6.77619e-05	0.00564593	-2.90613
11718204_a_at	REC8	REC8 homolog (yeast)	0.000310776	0.0127034	-3.68038
11757864_s_at	INSM1	insulinoma-associated 1	2.86032e-05	0.00339602	-3.68198
11729619_at	CLCN4	chloride channel 4	3.23342e-12	2.77998e-08	-3.70084
11733358_a_at	PDE1A	phosphodiesterase 1A, calmodulin-dependent	2.82533e-06	0.000785127	-3.74324
11743026_at	MARCH11	membrane-associated ring finger (C3HC4) 11	2.96571e-07	0.000198334	-4.49986
11735744_a_at	RAB34	RAB34, member RAS oncogene family	3.3407e-14	4.30834e-10	-5.41699

## Sheet: THAP1 S21T vs. wt
ID	Gene Symbol	Gene Title	P.Value	adj.P.Val	S21T vs. Empty (Log2)
11733358_a_at	PDE1A	phosphodiesterase 1A, calmodulin-dependent	2.82533e-06	0.000785127	3.76424
11725376_at	HAPLN1	hyaluronan and proteoglycan link protein 1	2.69633e-06	0.000764246	3.61268
11727146_at	GPR160	G protein-coupled receptor 160	3.91679e-09	1.11601e-05	3.04805
11733704_at	TMEM229A	transmembrane protein 229A	4.54565e-06	0.0010295	2.99783
11726777_a_at	LAT /// SPNS1	linker for activation of T cells /// spinster homolog 1 (Drosophila)	7.85753e-05	0.00613711	2.68088
11753627_x_at	TAGLN	transgelin	0.00228103	0.0401602	2.51787
11761428_at	LRRC7	leucine rich repeat containing 7	4.42438e-05	0.00454654	2.31341
11757625_s_at	CD200	CD200 molecule	0.00019868	0.00982139	2.24894
11753091_s_at	AGPAT3	1-acylglycerol-3-phosphate O-acyltransferase 3	0.000615486	0.0186729	2.21945
11743266_a_at	RPL34	ribosomal protein L34	1.30718e-07	0.000120415	1.93681
11715568_a_at	CD9	CD9 molecule	0.000675919	0.0198565	1.87278
11758793_at	CCDC109B	coiled-coil domain containing 109B	3.55505e-07	0.000213245	1.86029
11734096_a_at	TMEM108	transmembrane protein 108	0.000349951	0.0135447	1.77166
11751595_a_at	PAPSS1	3'-phosphoadenosine 5'-phosphosulfate synthase 1	2.40542e-07	0.000188009	1.75016
11722555_s_at	HADH	hydroxyacyl-CoA dehydrogenase	1.28034e-06	0.000485645	1.69548
11716055_s_at	STMN3	stathmin-like 3	0.0023459	0.0408502	1.68159
11719475_a_at	BEX1	brain expressed, X-linked 1	4.52767e-08	5.56106e-05	1.67164
11736215_x_at	CASP6	caspase 6, apoptosis-related cysteine peptidase	5.82653e-06	0.00116499	1.62085
11728414_s_at	PDIA2	protein disulfide isomerase family A, member 2	1.13766e-05	0.00192749	1.58106
11718630_s_at	BOK	BCL2-related ovarian killer	0.000241603	0.0108755	1.5378
11740961_a_at	CD33	CD33 molecule	3.34872e-07	0.000210667	1.53235
11723070_a_at	CYTL1	cytokine-like 1	0.00278902	0.0448943	1.51712
11731421_a_at	UBE2G2	ubiquitin-conjugating enzyme E2G 2 (UBC7 homolog, yeast)	0.00265675	0.0437305	1.448
11728617_at	CARD6	caspase recruitment domain family, member 6	1.5817e-07	0.000135989	1.38261
11729338_x_at	PSTPIP2	proline-serine-threonine phosphatase interacting protein 2	1.36841e-06	0.000497117	1.35702
11717272_at	COL5A1	collagen, type V, alpha 1	0.000360656	0.0137601	1.3357
11749637_a_at	SEC24B	SEC24 family, member B (S. cerevisiae)	9.58893e-07	0.000392583	1.30357
11728275_at	PLA2G12A	phospholipase A2, group XIIA	6.34764e-06	0.00124034	1.23428
11723483_at	GAR1	GAR1 ribonucleoprotein homolog (yeast)	1.20896e-05	0.00196117	1.22529
11735760_a_at	POPDC2	popeye domain containing 2	0.00161805	0.0332015	1.21393
11758774_at	PTPLB	protein tyrosine phosphatase-like (proline instead of catalytic arginine), member b	0.000444795	0.0151955	1.17165
11715351_at	COL1A1	collagen, type I, alpha 1	0.00162673	0.0333001	1.15319
11730442_s_at	FAM155A	family with sequence similarity 155, member A	7.72983e-06	0.00143436	1.15265
11721133_at	GFPT2	glutamine-fructose-6-phosphate transaminase 2	0.000351313	0.0135447	1.15005
11733070_at	WDR5B	WD repeat domain 5B	1.3407e-05	0.00210859	1.14627
11730356_at	KCNE4	potassium voltage-gated channel, Isk-related family, member 4	4.16818e-07	0.000230574	1.14555
11747664_a_at	UBXN8	UBX domain protein 8	0.000675734	0.0198565	1.14238
11727412_a_at	CLN8	ceroid-lipofuscinosis, neuronal 8 (epilepsy, progressive with mental retardation)	0.000419927	0.014617	1.14043
11731465_a_at	CTSC	cathepsin C	0.000106297	0.0072532	1.13767
11723655_a_at	DNAJB11	DnaJ (Hsp40) homolog, subfamily B, member 11	0.000749048	0.0210231	1.11262
11759817_at	MCPH1	microcephalin 1	0.000793692	0.0218478	1.10405
11759711_a_at	RBM25	RNA binding motif protein 25	0.000104771	0.0072194	1.09968
11758242_s_at	C7orf36	chromosome 7 open reading frame 36	0.00101603	0.025078	1.08801
11759443_at	SLC19A1	solute carrier family 19 (folate transporter), member 1	0.00214544	0.0387516	1.0866
11754227_s_at	WHSC1L1	Wolf-Hirschhorn syndrome candidate 1-like 1	0.000370296	0.0138622	1.08636
11758929_at	TFDP2	transcription factor Dp-2 (E2F dimerization partner 2)	8.30154e-06	0.0015079	1.08518
11756429_x_at	OSTC	oligosaccharyltransferase complex subunit	1.37196e-05	0.00211898	1.07012
11725577_a_at	ASTE1	asteroid homolog 1 (Drosophila)	0.000145187	0.00832182	1.06967
11732341_at	BCL11A	B-cell CLL/lymphoma 11A (zinc finger protein)	0.000220233	0.0102721	1.04306
11759541_at	RPL35A	ribosomal protein L35a	1.98658e-05	0.0027111	1.02078
11739878_at	TNIK	TRAF2 and NCK interacting kinase	0.00101032	0.0250088	1.01484
11717099_at	HIST1H2BK	histone cluster 1, H2bk	0.000246104	0.0110396	1.01248
11753907_a_at	POFUT2	protein O-fucosyltransferase 2	9.9498e-06	0.00174582	1.01033
11730839_at	NUDT16	nudix (nucleoside diphosphate linked moiety X)-type motif 16	0.000970902	0.0243841	0.983931
11734669_at	KPNA1	karyopherin alpha 1 (importin alpha 5)	0.00011715	0.00766916	0.982767
11715524_a_at	COTL1	coactosin-like 1 (Dictyostelium)	0.000885356	0.0232546	0.969767
11749429_a_at	RPN1	ribophorin I	0.000317054	0.0128702	0.969698
11757194_a_at	LMLN	leishmanolysin-like (metallopeptidase M8 family)	0.000167454	0.00896088	0.966825
11758981_a_at	NUTF2	Nuclear transport factor 2	0.00119784	0.02739	0.964668
11744258_a_at	ATP1B3	ATPase, Na+/K+ transporting, beta 3 polypeptide	0.00211713	0.0385372	0.964134
11727061_a_at	ALG3	asparagine-linked glycosylation 3, alpha-1,3- mannosyltransferase homolog (S. cerevisiae)	0.000407698	0.014386	0.961574
11743434_a_at	CHST11	carbohydrate (chondroitin 4) sulfotransferase 11	0.000619851	0.0187048	0.953636
11748981_a_at	NAT1	N-acetyltransferase 1 (arylamine N-acetyltransferase)	0.000312824	0.0127669	0.95143
11723496_a_at	C21orf57	chromosome 21 open reading frame 57	5.43066e-05	0.00509356	0.947894
11751479_a_at	CCDC152	coiled-coil domain containing 152	0.00128351	0.0283923	0.94597
11723561_x_at	C11orf75	chromosome 11 open reading frame 75	0.000334325	0.0133019	0.944496
11718293_a_at	CDKN2A	cyclin-dependent kinase inhibitor 2A (melanoma, p16, inhibits CDK4)	4.03325e-06	0.000954507	0.937944
11723029_x_at	MEST	mesoderm specific transcript homolog (mouse)	6.27526e-06	0.00123556	0.928031
11720369_at	RANBP6	RAN binding protein 6	0.00195362	0.0369969	0.926478
11721800_a_at	NAA50	N(alpha)-acetyltransferase 50, NatE catalytic subunit	8.4588e-05	0.00628755	0.924812
11726158_at	SPIN4	spindlin family, member 4	0.000373908	0.0138836	0.910457
11758777_x_at	RBM8A	RNA binding motif protein 8A	0.000425188	0.0147404	0.904416
11744071_at	LSG1	large subunit GTPase 1 homolog (S. cerevisiae)	0.000169561	0.00904288	0.899297
11722704_a_at	DZIP1	DAZ interacting protein 1	0.000352771	0.0135806	0.898243
11723778_at	CYP2U1	cytochrome P450, family 2, subfamily U, polypeptide 1	3.15887e-06	0.000810294	0.89463
11726917_at	KCNH3	potassium voltage-gated channel, subfamily H (eag-related), member 3	0.00197753	0.0372116	0.89441
11728027_x_at	CCDC58	coiled-coil domain containing 58	9.04644e-05	0.00655435	0.888356
11726365_a_at	ERICH1	glutamate-rich 1	0.00200784	0.0374612	0.886372
11763901_s_at	EIF4A2	eukaryotic translation initiation factor 4A2	0.000177283	0.0092227	0.883033
11744315_at	SGK223	homolog of rat pragma of Rnd2	3.30466e-05	0.00368992	0.873663
11726751_at	MAP6D1	MAP6 domain containing 1	0.00225507	0.0398118	0.870543
11721446_a_at	SNX4	sorting nexin 4	0.000134586	0.0081107	0.867794
11743725_s_at	MFSD1	major facilitator superfamily domain containing 1	0.000382621	0.0139787	0.861961
11718308_at	HEG1	HEG homolog 1 (zebrafish)	0.00172043	0.034307	0.861523
11722330_at	MEX3A	mex-3 homolog A (C. elegans)	0.00186841	0.0360705	0.861366
11758210_s_at	RG9MTD1	RNA (guanine-9-) methyltransferase domain containing 1	0.000193852	0.00976569	0.860898
11751568_a_at	HSD17B1	hydroxysteroid (17-beta) dehydrogenase 1	6.16263e-05	0.00546229	0.860726
11729203_a_at	PLXND1	plexin D1	0.00108552	0.026094	0.851242
11755426_x_at	SEC61A1	Sec61 alpha 1 subunit (S. cerevisiae)	0.000669626	0.0197616	0.843847
11744205_x_at	NPDC1	neural proliferation, differentiation and control, 1	0.000641698	0.0191182	0.842286
11725717_at	CDC42	cell division cycle 42 (GTP binding protein, 25kDa)	0.00029886	0.012431	0.837262
11744517_a_at	SLC2A10	solute carrier family 2 (facilitated glucose transporter), member 10	0.000324062	0.0130195	0.834505
11758692_s_at	TRIM24	tripartite motif-containing 24	0.000959904	0.0242496	0.832812
11723900_a_at	KIAA2018	KIAA2018	0.000266801	0.0116047	0.831904
11731432_at	PCDH10	protocadherin 10	0.000261867	0.0114675	0.825553
11743838_a_at	ATR	ataxia telangiectasia and Rad3 related	0.00206994	0.0380774	0.823773
11733170_a_at	FBXO45	F-box protein 45	5.20523e-05	0.00499102	0.821208
11721507_at	DVL3	dishevelled, dsh homolog 3 (Drosophila)	0.00162968	0.0333077	0.812591
11735004_a_at	PHF17	PHD finger protein 17	0.000602442	0.0184766	0.812315
11763264_at	PCYT1A	phosphate cytidylyltransferase 1, choline, alpha	4.90269e-05	0.00481549	0.806277
11716356_at	TMEM167A	transmembrane protein 167A	0.000119413	0.00769253	0.80496
11734444_at	C8orf85	chromosome 8 open reading frame 85	0.00178088	0.0349962	0.803707
11758344_s_at	SDCBP	syndecan binding protein (syntenin)	8.10335e-05	0.0062054	-0.80164
11726485_at	C7orf58	chromosome 7 open reading frame 58	2.77895e-05	0.00334586	-0.813434
11732785_a_at	C16orf45	chromosome 16 open reading frame 45	0.000672473	0.019823	-0.815864
11744000_a_at	NFKBIA	nuclear factor of kappa light polypeptide gene enhancer in B-cells inhibitor, alpha	0.000862957	0.0229976	-0.816733
11737847_a_at	MR1	major histocompatibility complex, class I-related	5.02474e-05	0.0048723	-0.823539
11721943_a_at	STAP2	signal transducing adaptor family member 2	0.0011111	0.0264136	-0.824892
11728376_s_at	NMU	neuromedin U	0.000141282	0.00827069	-0.827428
11763521_a_at	PPIC	peptidylprolyl isomerase C (cyclophilin C)	4.83281e-06	0.00105638	-0.830618
11751362_a_at	C7orf10	chromosome 7 open reading frame 10	0.00100084	0.0249177	-0.830734
11725158_at	LOC100290317 /// STEAP1	similar to hCG2023395 /// six transmembrane epithelial antigen of the prostate 1	0.000211433	0.0100804	-0.83116
11734004_x_at	TMEM192 /// ZNF320	transmembrane protein 192 /// zinc finger protein 320	0.00242119	0.0416609	-0.834984
11723492_a_at	ARHGEF3	Rho guanine nucleotide exchange factor (GEF) 3	0.00275819	0.0446885	-0.837059
11716603_a_at	KBTBD2	kelch repeat and BTB (POZ) domain containing 2	8.3923e-05	0.00626137	-0.847044
11726228_x_at	GNG4	guanine nucleotide binding protein (G protein), gamma 4	0.000359004	0.0137345	-0.847634
11720062_s_at	IER3	immediate early response 3	1.76452e-05	0.00248701	-0.860912
11736394_x_at	IL32	interleukin 32	2.50085e-05	0.00314284	-0.862071
11732318_a_at	KHDRBS3	KH domain containing, RNA binding, signal transduction associated 3	0.000174403	0.0091641	-0.864237
11755313_x_at	ZNF559	zinc finger protein 559	2.52292e-05	0.00314366	-0.864254
11757368_x_at	ANXA4	annexin A4	0.00237915	0.0411573	-0.864695
11763623_x_at	FKBP9	FK506 binding protein 9, 63 kDa	8.01143e-05	0.00620537	-0.867252
11753829_a_at	PLAT	plasminogen activator, tissue	9.69324e-05	0.0068498	-0.869725
11723059_a_at	TAP2	transporter 2, ATP-binding cassette, sub-family B (MDR/TAP)	0.000367385	0.0137757	-0.877333
11733014_a_at	RNF213	ring finger protein 213	0.00293438	0.0461403	-0.887866
11740008_s_at	CHRFAM7A /// CHRNA7	CHRNA7 (cholinergic receptor, nicotinic, alpha 7, exons 5-10) and FAM7A (family with sequence similarity 7A, exons A-E) fusion /// cholinergic receptor, nicotinic, alpha 7	0.00234624	0.0408502	-0.888234
11733667_s_at	PCBP3	poly(rC) binding protein 3	0.000728806	0.0206572	-0.894466
11718068_at	MYO1E	myosin IE	0.00119298	0.0273894	-0.894909
11731460_at	CPM	carboxypeptidase M	0.00252305	0.0424507	-0.898241
11724128_a_at	FAM65C	family with sequence similarity 65, member C	6.6168e-05	0.00561405	-0.90171
11739687_a_at	FAM107B	family with sequence similarity 107, member B	2.32881e-07	0.00018771	-0.902272
11750051_x_at	CAST	calpastatin	1.50573e-05	0.00224493	-0.909423
11726103_a_at	PPP2R3A	protein phosphatase 2 (formerly 2A), regulatory subunit B'', alpha	0.000334702	0.0133019	-0.909542
11723293_at	GPX7	glutathione peroxidase 7	3.95532e-06	0.000953454	-0.91483
11736118_a_at	ZFAND5	zinc finger, AN1-type domain 5	0.000875587	0.0231394	-0.917029
11757767_s_at	NAV1	neuron navigator 1	3.59107e-06	0.000882139	-0.917411
11750133_x_at	TNIP1	TNFAIP3 interacting protein 1	0.000196747	0.0098025	-0.923679
11719411_at	RAB32	RAB32, member RAS oncogene family	0.000124714	0.00782664	-0.927675
11725999_s_at	FAS	Fas (TNF receptor superfamily, member 6)	0.000402316	0.0142893	-0.928874
11719813_s_at	SLC48A1	solute carrier family 48 (heme transporter), member 1	0.00311596	0.047754	-0.931385
11736098_a_at	CDK20	cyclin-dependent kinase 20	8.09251e-05	0.0062054	-0.946737
11755547_a_at	STK33	serine/threonine kinase 33	0.00133291	0.0290741	-0.948244
11758180_s_at	LOC100128551 /// ZDHHC14	hypothetical protein LOC100128551 /// zinc finger, DHHC-type containing 14	0.00287208	0.0455874	-0.951601
11757473_x_at	NSUN5	NOP2/Sun domain family, member 5	2.54312e-11	1.31189e-07	-0.955292
11730581_a_at	HECW2	HECT, C2 and WW domain containing E3 ubiquitin protein ligase 2	0.00198264	0.0372457	-0.974259
11746767_a_at	ITGA4	integrin, alpha 4 (antigen CD49D, alpha 4 subunit of VLA-4 receptor)	0.0023043	0.0403494	-0.977042
11753454_a_at	PRKG1	protein kinase, cGMP-dependent, type I	0.000405718	0.0143549	-0.978193
11734359_a_at	RNASEL	ribonuclease L (2',5'-oligoisoadenylate synthetase-dependent)	0.00103579	0.0254198	-0.981852
11722321_at	HHEX	hematopoietically expressed homeobox	0.0029798	0.0463838	-0.982616
11727901_a_at	HPS1	Hermansky-Pudlak syndrome 1	0.000170837	0.00908536	-0.983412
11738082_a_at	POC1B	POC1 centriolar protein homolog B (Chlamydomonas)	0.000878421	0.0231668	-0.983943
11750279_a_at	STC1	stanniocalcin 1	7.5304e-05	0.00595802	-0.988959
11754580_s_at	CCDC92	coiled-coil domain containing 92	0.00219892	0.039196	-0.997027
11719155_a_at	DRAM1	DNA-damage regulated autophagy modulator 1	0.000790869	0.0217937	-1.00823
11748423_a_at	PGM1	phosphoglucomutase 1	0.000255541	0.0112477	-1.01216
11744915_a_at	NEGR1	neuronal growth regulator 1	0.000147193	0.00838091	-1.02259
11724454_at	SLC22A4	solute carrier family 22 (organic cation/ergothioneine transporter), member 4	0.00033756	0.0133743	-1.04829
11715388_s_at	CDKN1A	cyclin-dependent kinase inhibitor 1A (p21, Cip1)	0.00014576	0.00833613	-1.05234
11728763_x_at	GAL3ST4	galactose-3-O-sulfotransferase 4	0.0024314	0.0417252	-1.05727
11737346_a_at	LINGO2	leucine rich repeat and Ig domain containing 2	0.0023627	0.0410655	-1.06233
11740235_at	RAB27B	RAB27B, member RAS oncogene family	0.00327276	0.0492499	-1.07291
11740006_a_at	KIAA0895	KIAA0895	7.13998e-05	0.00584256	-1.0875
11758194_s_at	DPP4	dipeptidyl-peptidase 4	0.000195343	0.00978348	-1.08853
11730603_a_at	FAM13C	family with sequence similarity 13, member C	7.36127e-05	0.00590851	-1.08872
11718288_at	UBL3	ubiquitin-like 3	0.00119902	0.0273927	-1.09114
11726392_at	GIMAP2	GTPase, IMAP family member 2	2.78445e-05	0.00334586	-1.09749
11727158_a_at	STRBP	spermatid perinuclear RNA binding protein	0.000440113	0.0151337	-1.11539
11748516_a_at	NAP1L5	nucleosome assembly protein 1-like 5	4.92882e-05	0.00481549	-1.14963
11719818_at	PIP	prolactin-induced protein	2.04081e-05	0.00275595	-1.16121
11723128_a_at	HERC6	hect domain and RLD 6	9.81341e-05	0.00689693	-1.16717
11722348_a_at	REPS2	RALBP1 associated Eps domain containing 2	0.000358333	0.0137333	-1.1904
11723666_a_at	SEMA3C	sema domain, immunoglobulin domain (Ig), short basic domain, secreted, (semaphorin) 3C	0.000125153	0.00782962	-1.19646
11731613_a_at	RHEBL1	Ras homolog enriched in brain like 1	0.00216414	0.0389001	-1.19825
11715807_a_at	STARD10	StAR-related lipid transfer (START) domain containing 10	0.00112931	0.0266498	-1.20793
11718901_at	TGFBR3	transforming growth factor, beta receptor III	0.00108245	0.0260688	-1.21067
11741104_s_at	CPEB1	cytoplasmic polyadenylation element binding protein 1	3.51231e-05	0.0038715	-1.22083
11736238_a_at	ABCA5	ATP-binding cassette, sub-family A (ABC1), member 5	0.000494203	0.0163632	-1.24192
11747923_s_at	LAMC2	laminin, gamma 2	0.00276448	0.0446942	-1.24445
11722255_a_at	RRAD	Ras-related associated with diabetes	0.000119533	0.00769253	-1.24698
11724357_a_at	MYO5A	myosin VA (heavy chain 12, myoxin)	9.89114e-06	0.00174582	-1.25671
11724325_a_at	RABGAP1L	RAB GTPase activating protein 1-like	0.000377195	0.0139027	-1.25828
11754571_a_at	GMDS	GDP-mannose 4,6-dehydratase	1.50455e-06	0.000508863	-1.25997
11727323_a_at	NAGS	N-acetylglutamate synthase	0.00138503	0.0298696	-1.26061
11723448_x_at	MALL	mal, T-cell differentiation protein-like	0.000207815	0.0099817	-1.26962
11727992_at	STX11	syntaxin 11	0.000108613	0.00735291	-1.27994
11722141_at	RELB	v-rel reticuloendotheliosis viral oncogene homolog B	0.000182693	0.00941761	-1.28889
11715542_s_at	THY1	Thy-1 cell surface antigen	7.87571e-05	0.00613711	-1.2891
11757624_s_at	PARP12	poly (ADP-ribose) polymerase family, member 12	0.00217657	0.038972	-1.29218
11722861_s_at	TRIM2	tripartite motif-containing 2	0.00114874	0.0268168	-1.29652
11729382_a_at	AK5	adenylate kinase 5	8.29001e-07	0.000350532	-1.31021
11731318_a_at	WBSCR27	Williams Beuren syndrome chromosome region 27	0.001673	0.033796	-1.31068
11758489_s_at	SHROOM3	shroom family member 3	3.02001e-06	0.000803042	-1.31291
11732365_a_at	NT5C3	5'-nucleotidase, cytosolic III	0.000251366	0.0111209	-1.3337
11749774_x_at	C21orf7	chromosome 21 open reading frame 7	0.000156645	0.00870762	-1.34171
11725575_a_at	EML6	echinoderm microtubule associated protein like 6	0.00124489	0.0281088	-1.35923
11718578_a_at	GSTM3	glutathione S-transferase mu 3 (brain)	0.00141357	0.030259	-1.3614
11733997_a_at	SERPINB7	serpin peptidase inhibitor, clade B (ovalbumin), member 7	0.00128697	0.0284445	-1.36629
11756806_a_at	ISG20	interferon stimulated exonuclease gene 20kDa	0.0021384	0.038716	-1.41243
11725746_a_at	PITPNC1	phosphatidylinositol transfer protein, cytoplasmic 1	7.95874e-07	0.000343279	-1.433
11758924_x_at	SOD2	superoxide dismutase 2, mitochondrial	4.0337e-06	0.000954507	-1.44295
11750405_a_at	LRIG1	leucine-rich repeats and immunoglobulin-like domains 1	0.000856046	0.0229046	-1.4493
11738778_a_at	CABYR	calcium binding tyrosine-(Y)-phosphorylation regulated	1.93236e-08	3.45567e-05	-1.47757
11729751_a_at	LPAR1	lysophosphatidic acid receptor 1	0.000140717	0.00827069	-1.4801
11746599_a_at	NRIP3	nuclear receptor interacting protein 3	0.00261705	0.0434268	-1.49079
11742816_a_at	FAM13A	family with sequence similarity 13, member A	0.000308321	0.0126431	-1.50686
11736273_a_at	TLR2	toll-like receptor 2	5.90904e-05	0.00538218	-1.51171
11724828_at	CCL20	chemokine (C-C motif) ligand 20	4.99078e-06	0.00106456	-1.51795
11733240_at	IRAK2	interleukin-1 receptor-associated kinase 2	0.00034474	0.0134522	-1.55294
11739154_at	FAM129A	family with sequence similarity 129, member A	0.00284704	0.0453412	-1.55547
11760444_x_at	HLA-C	major histocompatibility complex, class I, C	0.00310696	0.0476727	-1.56912
11716733_at	IRF1	interferon regulatory factor 1	9.194e-05	0.00658944	-1.57471
11718243_a_at	ITGA7	integrin, alpha 7	0.00152623	0.0319271	-1.6006
11723805_a_at	AKAP12	A kinase (PRKA) anchor protein 12	7.55908e-05	0.00596243	-1.61111
11734583_a_at	ZDHHC14	zinc finger, DHHC-type containing 14	2.296e-06	0.000672961	-1.61537
11723546_s_at	PLD1	phospholipase D1, phosphatidylcholine-specific	1.19509e-05	0.00196117	-1.61603
11753423_a_at	XG	Xg blood group	0.000461966	0.0155995	-1.618
11720947_x_at	CA12	carbonic anhydrase XII	0.0001667	0.00895772	-1.70494
11747162_a_at	FLT1	fms-related tyrosine kinase 1 (vascular endothelial growth factor/vascular permeability factor receptor)	1.74669e-05	0.0024819	-1.71012
11729699_a_at	STXBP1	syntaxin binding protein 1	5.15316e-08	6.04161e-05	-1.75485
11731446_s_at	SNCA	synuclein, alpha (non A4 component of amyloid precursor)	4.89325e-07	0.000242715	-1.76266
11747926_s_at	IFI16	interferon, gamma-inducible protein 16	2.79733e-07	0.000198334	-1.77519
11751205_a_at	DOK5	docking protein 5	3.43206e-06	0.000859448	-1.79906
11729561_a_at	AHRR	aryl-hydrocarbon receptor repressor	0.000351103	0.0135447	-1.8011
11743577_s_at	CPE	carboxypeptidase E	0.000293228	0.0122979	-1.80587
11732568_at	MBP	myelin basic protein	0.00113744	0.0267369	-1.80814
11735623_a_at	PSMB9	proteasome (prosome, macropain) subunit, beta type, 9 (large multifunctional peptidase 2)	3.24959e-05	0.0036442	-1.90452
11724032_a_at	FST	follistatin	1.82364e-05	0.00255637	-1.9159
11747123_a_at	COCH	coagulation factor C homolog, cochlin (Limulus polyphemus)	8.27635e-05	0.00622367	-1.94843
11720409_s_at	CYP1B1	cytochrome P450, family 1, subfamily B, polypeptide 1	4.42803e-07	0.000233094	-1.95699
11717551_a_at	LOXL1	lysyl oxidase-like 1	0.000109611	0.00736252	-1.98092
11732999_a_at	ICAM1	intercellular adhesion molecule 1	1.53929e-06	0.000509013	-1.98135
11755606_x_at	IFI30	interferon, gamma-inducible protein 30	0.00141391	0.030259	-1.99616
11755823_a_at	SYT9	synaptotagmin IX	5.39102e-06	0.00111241	-2.02314
11754375_s_at	SNX10	sorting nexin 10	5.11326e-06	0.00108104	-2.06881
11757351_a_at	TAP1	transporter 1, ATP-binding cassette, sub-family B (MDR/TAP)	0.000186112	0.00950574	-2.0845
11731082_at	RNF144B	ring finger protein 144B	0.000601735	0.0184766	-2.09233
11730106_a_at	PLCB1	phospholipase C, beta 1 (phosphoinositide-specific)	3.77149e-05	0.00408731	-2.13478
11718841_s_at	IL8	interleukin 8	0.00207237	0.0380774	-2.16755
11735051_a_at	KIAA1211	KIAA1211	3.57994e-08	4.61687e-05	-2.19418
11718604_a_at	C7orf41	chromosome 7 open reading frame 41	6.87563e-05	0.00568407	-2.27966
11751780_a_at	AGA	aspartylglucosaminidase	0.000213058	0.0101018	-2.4012
11728918_at	TIGD2	tigger transposable element derived 2	2.80838e-07	0.000198334	-2.55408
11744251_a_at	ITGA8	integrin, alpha 8	0.000471243	0.0157854	-2.57604
11729429_a_at	KIF26A	kinesin family member 26A	2.05867e-06	0.000617432	-2.58437
11723289_s_at	CRISPLD1	cysteine-rich secretory protein LCCL domain containing 1	1.13136e-06	0.000448943	-2.60557
11717327_at	KLF9	Kruppel-like factor 9	0.00065443	0.0193575	-2.60762
11756605_x_at	PCDHB2	protocadherin beta 2	2.08218e-05	0.00278268	-2.65676
11733093_a_at	FOXRED2	FAD-dependent oxidoreductase domain containing 2	3.43709e-09	1.10816e-05	-2.68993
11755966_x_at	HLA-B	major histocompatibility complex, class I, B	0.000454041	0.0154093	-2.79664
11723523_x_at	PAEP	progestagen-associated endometrial protein	0.00304418	0.0470025	-2.86815
11723692_a_at	CD302	CD302 molecule	0.000307151	0.0126353	-2.89392
11752345_a_at	CADM2	cell adhesion molecule 2	3.57632e-05	0.00390864	-2.92885
11755450_a_at	ZNF608	zinc finger protein 608	6.77852e-05	0.00564593	-2.95463
11755908_s_at	IGSF3	immunoglobulin superfamily, member 3	7.9854e-07	0.000343279	-2.95512
11738888_x_at	MICA	MHC class I polypeptide-related sequence A	4.20152e-07	0.000230574	-2.97033
11728203_a_at	PHGDH	phosphoglycerate dehydrogenase	0.00320239	0.0487388	-3.07825
11754874_a_at	LGI1	leucine-rich, glioma inactivated 1	2.67506e-05	0.00330133	-3.1049
11753666_x_at	PTN	pleiotrophin	0.00012794	0.00793262	-3.16512
11721304_at	RAMP1	receptor (G protein-coupled) activity modifying protein 1	3.28597e-08	4.46079e-05	-3.20147
11754587_a_at	FYN	FYN oncogene related to SRC, FGR, YES	0.000407715	0.014386	-3.28936
11757953_x_at	TTC39C	tetratricopeptide repeat domain 39C	4.57048e-06	0.0010295	-3.29382
11730723_a_at	NCAM1	neural cell adhesion molecule 1	0.000504644	0.0166198	-3.32046
11757622_s_at	TSPYL5	TSPY-like 5	4.99406e-06	0.00106456	-3.47793
11747042_a_at	CNTNAP2	contactin associated protein-like 2	6.65406e-07	0.000306479	-3.57313
11719753_a_at	ADAMTS9	ADAM metallopeptidase with thrombospondin type 1 motif, 9	2.31362e-09	8.52503e-06	-3.98196
11742025_a_at	NMNAT2	nicotinamide nucleotide adenylyltransferase 2	0.00276729	0.0446942	-4.13686
11755947_x_at	CMBL	carboxymethylenebutenolidase homolog (Pseudomonas)	4.63001e-06	0.0010295	-4.42857
11729604_s_at	GPC3	glypican 3	3.13177e-06	0.000810294	-4.55108
11721736_s_at	TNFRSF19	tumor necrosis factor receptor superfamily, member 19	5.11766e-07	0.000249056	-4.878
11716631_s_at	SERPINB2	serpin peptidase inhibitor, clade B (ovalbumin), member 2	8.12297e-05	0.0062054	-5.04904
11755141_a_at	CACNA2D4	calcium channel, voltage-dependent, alpha 2/delta subunit 4	0.000895836	0.0234032	-5.85067
11716384_at	CCL2	chemokine (C-C motif) ligand 2	1.8747e-08	3.45567e-05	-5.90767

## Sheet: THAP1 F81L vs. wt
ID	Gene Symbol	Gene Title	P.Value	adj.P.Val	F81L vs. Empty (Log2)
11757864_s_at	INSM1	insulinoma-associated 1	2.86032e-05	0.00339602	2.82989
11753627_x_at	TAGLN	transgelin	0.00228103	0.0401602	2.26156
11761428_at	LRRC7	leucine rich repeat containing 7	4.42438e-05	0.00454654	2.09181
11715210_s_at	PNMAL1	PNMA-like 1	0.00186991	0.0360705	2.01222
11757849_s_at	PNMA2	paraneoplastic antigen MA2	2.91988e-06	0.000794684	1.95042
11737345_at	CNTNAP5	contactin associated protein-like 5	0.000103367	0.00720581	1.87723
11733358_a_at	PDE1A	phosphodiesterase 1A, calmodulin-dependent	2.82533e-06	0.000785127	1.78635
11751454_x_at	MEST	mesoderm specific transcript homolog (mouse)	5.15613e-06	0.00108124	1.4837
11756509_a_at	BAMBI	BMP and activin membrane-bound inhibitor homolog (Xenopus laevis)	0.00127865	0.0283093	1.40356
11718630_s_at	BOK	BCL2-related ovarian killer	0.000241603	0.0108755	1.35734
11717272_at	COL5A1	collagen, type V, alpha 1	0.000360656	0.0137601	1.23404
11759817_at	MCPH1	microcephalin 1	0.000793692	0.0218478	1.06497
11748981_a_at	NAT1	N-acetyltransferase 1 (arylamine N-acetyltransferase)	0.000312824	0.0127669	1.05018
11757985_s_at	PDE7B	phosphodiesterase 7B	0.00278558	0.0448943	1.04101
11727300_a_at	FGFR1	fibroblast growth factor receptor 1	6.08813e-05	0.00545247	1.02644
11733823_at	AGPAT3	1-acylglycerol-3-phosphate O-acyltransferase 3	0.000507536	0.0166273	0.968715
11735348_a_at	ZNF642	zinc finger protein 642	0.00133071	0.0290741	0.957002
11725003_s_at	C8orf58	chromosome 8 open reading frame 58	0.00265094	0.0436627	0.898114
11718293_a_at	CDKN2A	cyclin-dependent kinase inhibitor 2A (melanoma, p16, inhibits CDK4)	4.03325e-06	0.000954507	0.891148
11717099_at	HIST1H2BK	histone cluster 1, H2bk	0.000246104	0.0110396	0.883353
11744315_at	SGK223	homolog of rat pragma of Rnd2	3.30466e-05	0.00368992	0.849905
11735385_s_at	DACT1	dapper, antagonist of beta-catenin, homolog 1 (Xenopus laevis)	1.77217e-06	0.000550719	0.841902
11718305_a_at	PDLIM2	PDZ and LIM domain 2 (mystique)	0.00173878	0.0345253	0.840537
11723605_a_at	FAM113B	family with sequence similarity 113, member B	0.00122409	0.0277806	0.814161
11740006_a_at	KIAA0895	KIAA0895	7.13998e-05	0.00584256	-0.802342
11731319_at	WBSCR27	Williams Beuren syndrome chromosome region 27	0.000319689	0.0129244	-0.804153
11728376_s_at	NMU	neuromedin U	0.000141282	0.00827069	-0.819635
11723293_at	GPX7	glutathione peroxidase 7	3.95532e-06	0.000953454	-0.838002
11736394_x_at	IL32	interleukin 32	2.50085e-05	0.00314284	-0.847234
11744915_a_at	NEGR1	neuronal growth regulator 1	0.000147193	0.00838091	-0.852945
11722687_a_at	LIFR	leukemia inhibitory factor receptor alpha	0.000437716	0.0150734	-0.866312
11742471_a_at	AR	androgen receptor	0.000115742	0.00763514	-0.867855
11725746_a_at	PITPNC1	phosphatidylinositol transfer protein, cytoplasmic 1	7.95874e-07	0.000343279	-0.877659
11755838_a_at	PCDHB13	protocadherin beta 13	0.000132517	0.00808859	-0.880619
11716604_a_at	KBTBD2	kelch repeat and BTB (POZ) domain containing 2	0.000141521	0.00827069	-0.896567
11723672_a_at	PSEN2	presenilin 2 (Alzheimer disease 4)	0.00278744	0.0448943	-0.900875
11724828_at	CCL20	chemokine (C-C motif) ligand 20	4.99078e-06	0.00106456	-0.912104
11737322_a_at	PLD1	phospholipase D1, phosphatidylcholine-specific	0.000248022	0.0110679	-0.912665
11725793_s_at	PTGER4	prostaglandin E receptor 4 (subtype EP4)	0.000847269	0.0227879	-0.925343
11757767_s_at	NAV1	neuron navigator 1	3.59107e-06	0.000882139	-0.925906
11741104_s_at	CPEB1	cytoplasmic polyadenylation element binding protein 1	3.51231e-05	0.0038715	-0.927393
11723448_x_at	MALL	mal, T-cell differentiation protein-like	0.000207815	0.0099817	-1.00462
11725158_at	LOC100290317 /// STEAP1	similar to hCG2023395 /// six transmembrane epithelial antigen of the prostate 1	0.000211433	0.0100804	-1.00782
11747398_a_at	PLAT	plasminogen activator, tissue	2.48298e-05	0.00314284	-1.08999
11719818_at	PIP	prolactin-induced protein	2.04081e-05	0.00275595	-1.10659
11753454_a_at	PRKG1	protein kinase, cGMP-dependent, type I	0.000405718	0.0143549	-1.11197
11722348_a_at	REPS2	RALBP1 associated Eps domain containing 2	0.000358333	0.0137333	-1.13902
11758924_x_at	SOD2	superoxide dismutase 2, mitochondrial	4.0337e-06	0.000954507	-1.14164
11758194_s_at	DPP4	dipeptidyl-peptidase 4	0.000195343	0.00978348	-1.16419
11733584_a_at	TM4SF19	transmembrane 4 L six family member 19	1.34888e-05	0.00210859	-1.1904
11722255_a_at	RRAD	Ras-related associated with diabetes	0.000119533	0.00769253	-1.24178
11724197_at	STC1	stanniocalcin 1	0.00059597	0.0183654	-1.24825
11751205_a_at	DOK5	docking protein 5	3.43206e-06	0.000859448	-1.26268
11729699_a_at	STXBP1	syntaxin binding protein 1	5.15316e-08	6.04161e-05	-1.30156
11755374_a_at	HERC5	hect domain and RLD 5	7.02237e-07	0.000317768	-1.33167
11732712_a_at	FST	follistatin	1.01909e-05	0.00177604	-1.41202
11720947_x_at	CA12	carbonic anhydrase XII	0.0001667	0.00895772	-1.41218
11734658_s_at	FOS	FBJ murine osteosarcoma viral oncogene homolog	0.000611769	0.0186517	-1.41948
11727513_at	TTC9	tetratricopeptide repeat domain 9	0.00221561	0.0393575	-1.45663
11718243_a_at	ITGA7	integrin, alpha 7	0.00152623	0.0319271	-1.46161
11723586_a_at	GRB14	growth factor receptor-bound protein 14	0.00158908	0.0328949	-1.49153
11747042_a_at	CNTNAP2	contactin associated protein-like 2	6.65406e-07	0.000306479	-1.58139
11758100_s_at	C1S	complement component 1, s subcomponent	0.000144795	0.00832182	-1.6814
11757953_x_at	TTC39C	tetratricopeptide repeat domain 39C	4.57048e-06	0.0010295	-1.68887
11730533_a_at	COL13A1	collagen, type XIII, alpha 1	0.000332564	0.0132708	-1.82329
11731082_at	RNF144B	ring finger protein 144B	0.000601735	0.0184766	-1.86009
11733000_at	ICAM1	intercellular adhesion molecule 1	2.32694e-07	0.00018771	-2.13319
11755908_s_at	IGSF3	immunoglobulin superfamily, member 3	7.9854e-07	0.000343279	-2.3509
11754375_s_at	SNX10	sorting nexin 10	5.11326e-06	0.00108104	-2.47784
11753666_x_at	PTN	pleiotrophin	0.00012794	0.00793262	-2.52053
11738887_s_at	MICA	MHC class I polypeptide-related sequence A	7.18791e-06	0.00138357	-2.5596
11731446_s_at	SNCA	synuclein, alpha (non A4 component of amyloid precursor)	4.89325e-07	0.000242715	-2.59255
11755947_x_at	CMBL	carboxymethylenebutenolidase homolog (Pseudomonas)	4.63001e-06	0.0010295	-2.95635

## Sheet: wt vs. mutant
Gene Symbol	Gene Title	P.Value	adj.P.Val	WT vs S21T (Log2)	WT vs. F81L (Log2)
CMBL	carboxymethylenebutenolidase homolog (Pseudomonas)	4.63001e-06	0.0010295	-4.42857	-2.95635
CNTNAP2	contactin associated protein-like 2	6.65406e-07	0.000306479	-3.57313	-1.58139
TTC39C	tetratricopeptide repeat domain 39C	4.57048e-06	0.0010295	-3.29382	-1.68887
PTN	pleiotrophin	0.00012794	0.00793262	-3.16512	-2.52053
MICA	MHC class I polypeptide-related sequence A	4.20152e-07	0.000230574	-2.97033	-2.27024
IGSF3	immunoglobulin superfamily, member 3	7.9854e-07	0.000343279	-2.95512	-2.3509
FST	follistatin	1.01909e-05	0.00177604	-2.88011	-1.41202
ICAM1	intercellular adhesion molecule 1	2.32694e-07	0.00018771	-2.40842	-2.13319
RNF144B	ring finger protein 144B	0.000601735	0.0184766	-2.09233	-1.86009
SNX10	sorting nexin 10	5.11326e-06	0.00108104	-2.06881	-2.47784
DOK5	docking protein 5	3.43206e-06	0.000859448	-1.79906	-1.26268
SNCA	synuclein, alpha (non A4 component of amyloid precursor)	4.89325e-07	0.000242715	-1.76266	-2.59255
STXBP1	syntaxin binding protein 1	5.15316e-08	6.04161e-05	-1.75485	-1.30156
CA12	carbonic anhydrase XII	0.0001667	0.00895772	-1.70494	-1.41218
PLD1	phospholipase D1, phosphatidylcholine-specific	1.19509e-05	0.00196117	-1.61603	-0.874082
ITGA7	integrin, alpha 7	0.00152623	0.0319271	-1.6006	-1.46161
CCL20	chemokine (C-C motif) ligand 20	4.99078e-06	0.00106456	-1.51795	-0.912104
PITPNC1	phosphatidylinositol transfer protein, cytoplasmic 1	7.95874e-07	0.000343279	-1.433	-0.877659
SOD2	superoxide dismutase 2, mitochondrial	0.000373805	0.0138836	-1.40663	-1.34781
MALL	mal, T-cell differentiation protein-like	0.000207815	0.0099817	-1.26962	-1.00462
RRAD	Ras-related associated with diabetes	0.000119533	0.00769253	-1.24698	-1.24178
CPEB1	cytoplasmic polyadenylation element binding protein 1	3.51231e-05	0.0038715	-1.22083	-0.927393
REPS2	RALBP1 associated Eps domain containing 2	0.000358333	0.0137333	-1.1904	-1.13902
PIP	prolactin-induced protein	2.04081e-05	0.00275595	-1.16121	-1.10659
DPP4	dipeptidyl-peptidase 4	0.000195343	0.00978348	-1.08853	-1.16419
KIAA0895	KIAA0895	7.13998e-05	0.00584256	-1.0875	-0.802342
NEGR1	neuronal growth regulator 1	0.000147193	0.00838091	-1.02259	-0.852945
STC1	stanniocalcin 1	7.5304e-05	0.00595802	-0.988959	-1.24046
PRKG1	protein kinase, cGMP-dependent, type I	0.000405718	0.0143549	-0.978193	-1.11197
NAV1	neuron navigator 1	3.59107e-06	0.000882139	-0.917411	-0.925906
GPX7	glutathione peroxidase 7	3.95532e-06	0.000953454	-0.91483	-0.838002
KBTBD2	kelch repeat and BTB (POZ) domain containing 2	0.000141521	0.00827069	-0.903247	-0.896567
IL32	interleukin 32	2.50085e-05	0.00314284	-0.862071	-0.847234
LOC100290317 /// STEAP1	similar to hCG2023395 /// six transmembrane epithelial antigen of the prostate 1	0.000211433	0.0100804	-0.83116	-1.00782
NMU	neuromedin U	0.000141282	0.00827069	-0.827428	-0.819635
SGK223	homolog of rat pragma of Rnd2	3.30466e-05	0.00368992	0.873663	0.849905
MEST	mesoderm specific transcript homolog (mouse)	6.27526e-06	0.00123556	0.928031	1.63725
CDKN2A	cyclin-dependent kinase inhibitor 2A (melanoma, p16, inhibits CDK4)	4.03325e-06	0.000954507	0.937944	0.891148
NAT1	N-acetyltransferase 1 (arylamine N-acetyltransferase)	0.000312824	0.0127669	0.95143	1.05018
HIST1H2BK	histone cluster 1, H2bk	0.000246104	0.0110396	1.01248	0.883353
MCPH1	microcephalin 1	0.000793692	0.0218478	1.10405	1.06497
COL5A1	collagen, type V, alpha 1	0.000360656	0.0137601	1.3357	1.23404
BOK	BCL2-related ovarian killer	0.000241603	0.0108755	1.5378	1.35734
AGPAT3	1-acylglycerol-3-phosphate O-acyltransferase 3	0.000615486	0.0186729	2.21945	2.43606
LRRC7	leucine rich repeat containing 7	4.42438e-05	0.00454654	2.31341	2.09181
TAGLN	transgelin	0.00228103	0.0401602	2.51787	2.26156
PDE1A	phosphodiesterase 1A, calmodulin-dependent	2.82533e-06	0.000785127	3.76424	1.78635
